# Supplementary material for: Non-monotonic Response to Monotonic Stimulus: Regulation of Glyoxylate Shunt Gene-Expression Dynamics in Mycobacterium tuberculosis
Source: PLoS Comput Biol. 2016 Feb 22;12(2):e1004741. doi: 10.1371/journal.pcbi.1004741 (PMC4762938; doi:10.1371/journal.pcbi.1004741)
Supplement: S1 Data — (XLSX) [file pcbi.1004741.s013.xlsx]

## Sheet: Sheet1
mRNA / 16 S RNA		wild type					ΔclgR					ΔlrpI
	Time (Days)	1	2	3	Mean	St.dev.	1	2	3	Mean	St.dev.	1	2	3	Mean	St.dev.
lrpI	0	6.85888e-05	4.42331e-05	7.08826e-05	6.12348e-05	1.47685e-05	4.5265e-05	4.41145e-05	6.55137e-05	5.16311e-05	1.20365e-05	0.000110076	6.56323e-05	2.15695e-05	6.57594e-05	4.42536e-05
	3	0.00026021	0.000146198	0.000131795	0.000179401	7.03524e-05	0.000116711	0.000123559	9.5496e-05	0.000111922	1.46316e-05	0.000154701	0.000153078	0.000101189	0.000136323	3.04372e-05
	4	6.51598e-05	5.93033e-05	8.81139e-05	7.0859e-05	1.52274e-05	0.000120982	0.000135557	0.000124317	0.000126952	7.63651e-06	6.7923e-05	5.13563e-05	4.34595e-05	5.42463e-05	1.24851e-05
	5	4.45428e-05	6.21004e-05	1.59241e-05	4.08558e-05	2.33079e-05	6.13031e-05	5.27321e-05	8.82083e-05	6.74145e-05	1.85109e-05	5.75685e-05	6.04786e-05	3.86234e-05	5.22235e-05	1.18676e-05
icl1	0	0.000434653	0.000346935	0.00057041	0.000450666	0.000112595	0.000394317	0.000439122	0.000814869	0.000549436	0.00023096	--	--	--	--	--
	3	0.00187789	0.00180101	0.001091	0.00158997	0.00043382	0.00209008	0.00183477	0.00237038	0.00209841	0.000267903	--	--	--	--	--
	4	0.000362931	0.000493782	0.000887123	0.000581278	0.000272829	0.00511062	0.00204305	0.00235158	0.00316842	0.00168906	--	--	--	--	--
	5	0.000321356	0.00052296	0.000436997	0.000427104	0.000101166	0.000818571	0.00201825	0.00100613	0.00128098	0.000645345	--	--	--	--	--
sigB	0	0.000446917	0.000442578	0.000603055	0.000497517	9.14244e-05	0.000336015	0.000238079	0.000325306	0.0002998	5.37193e-05	--	--	--	--	--
	3	--	0.000873601	0.000885505	0.000879553	8.418e-06	0.000380167	0.000317866	0.000437191	0.000378408	5.96821e-05	--	--	--	--	--
	4	0.000712654	0.000956196	0.00170598	0.00112494	0.000517718	0.000507507	0.00067126	0.000627098	0.000601955	8.47224e-05	--	--	--	--	--
	5	0.000668456	0.000478692	0.000909002	0.000685383	0.000215654	0.000206473	0.000219392	0.000207417	0.000211094	7.20145e-06	--	--	--	--	--
clgR	0	0.000658273	0.00036692	0.000525068	0.000516754	0.000145854	--	--	--	--	--	--	--	--	--	--
	3	0.00180752	0.000988134	0.00100859	0.00126808	0.000467279	--	--	--	--	--	--	--	--	--	--
	4	0.00094464	0.00102463	0.00149392	0.0011544	0.000296744	--	--	--	--	--	--	--	--	--	--
	5	0.000577034	0.000694954	0.000580516	0.000617501	6.70985e-05	--	--	--	--	--	--	--	--	--	--
ideR	0	6.07989e-05	3.81871e-05	5.34311e-05	5.08057e-05	1.15323e-05	2.96238e-05	2.6335e-05	5.15134e-05	3.58241e-05	1.36865e-05	--	--	--	--	--
	3	0.00025678	0.000163438	0.000120709	0.000180309	6.95868e-05	7.95955e-05	9.86969e-05	0.000113552	9.72814e-05	1.70224e-05	--	--	--	--	--
	4	9.25577e-05	0.000131603	0.000138912	0.000121024	2.49219e-05	9.44964e-05	9.58993e-05	0.000115695	0.00010203	1.18546e-05	--	--	--	--	--
	5	6.15246e-05	6.18943e-05	7.37728e-05	6.57306e-05	6.96723e-06	4.0769e-05	5.35136e-05	4.69784e-05	4.7087e-05	6.373e-06	--	--	--	--	--
Normalized mRNA		wild type					ΔclgR					ΔlrpI
	Time (Days)	1	2	3	Mean	St.dev.	1	2	3	Mean	St.dev.	1	2	3	Mean	St.dev.
lrpI	0	1.12009	0.722352	1.15755	1	0.241179	0.739203	0.720415	1.06988	0.843165	0.196563	1.79761	1.07181	0.352242	1.07389	0.722686
	3	4.24938	2.3875	2.15228	2.92972	1.1489	1.90595	2.01779	1.5595	1.82775	0.238942	2.52636	2.49985	1.65248	2.22623	0.497058
	4	1.0641	0.968456	1.43895	1.15717	0.248672	1.97571	2.21373	2.03017	2.0732	0.124709	1.10922	0.838679	0.709719	0.885873	0.203889
	5	0.72741	1.01414	0.26005	0.667199	0.380632	1.00111	0.861145	1.44049	1.10092	0.302294	0.940127	0.98765	0.630742	0.85284	0.193805
icl1	0	0.964468	0.769828	1.2657	1	0.249841	0.874966	0.974385	1.80814	1.21916	0.512487	--	--	--	--	--
	3	4.16691	3.99632	2.42087	3.52804	0.962619	4.63776	4.07124	5.25973	4.65624	0.59446	--	--	--	--	--
	4	0.805321	1.09567	1.96847	1.28982	0.605392	11.3401	4.53341	5.218	7.03052	3.74791	--	--	--	--	--
	5	0.713069	1.16042	0.969669	0.947718	0.22448	1.81636	4.47838	2.23253	2.84242	1.43198	--	--	--	--	--
sigB	0	0.898296	0.889574	1.21213	1	0.183762	0.675385	0.478536	0.65386	0.602593	0.107975	--	--	--	--	--
	3	--	1.75592	1.77985	1.76789	0.01692	0.76413	0.638906	0.878747	0.760594	0.11996	--	--	--	--	--
	4	1.43242	1.92194	3.42899	2.26112	1.0406	1.02008	1.34922	1.26046	1.20992	0.170291	--	--	--	--	--
	5	1.34359	0.962163	1.82708	1.37761	0.433461	0.415007	0.440973	0.416905	0.424295	0.0144748	--	--	--	--	--
clgR	0	1.27386	0.710048	1.01609	1	0.282251	--	--	--	--	--	--	--	--	--	--
	3	3.49784	1.9122	1.95178	2.45394	0.904258	--	--	--	--	--	--	--	--	--	--
	4	1.82803	1.98283	2.89098	2.23394	0.574246	--	--	--	--	--	--	--	--	--	--
	5	1.11665	1.34485	1.12339	1.19496	0.129846	--	--	--	--	--	--	--	--	--	--
ideR	0	1.19669	0.75163	1.05167	1	0.226988	0.583081	0.518348	1.01393	0.705119	0.269388	--	--	--	--	--
	3	5.05415	3.21692	2.37588	3.54899	1.36966	1.56666	1.94263	2.23502	1.91477	0.335048	--	--	--	--	--
	4	1.8218	2.59031	2.73417	2.38209	0.490533	1.85996	1.88757	2.2772	2.00824	0.233332	--	--	--	--	--
	5	1.21098	1.21826	1.45206	1.29376	0.137135	0.80245	1.0533	0.924667	0.926805	0.125438	--	--	--	--	--
Optical Density		wild type					ΔclgR					ΔlrpI
	Time (Days)	1	2	3	Mean	St.dev.	1	2	3	Mean	St.dev.	1	2	3	Mean	St.dev.
OD580	0	0.004	0.005	0.005	0.00466667	0.00057735	0.004	0.004	0.003	0.00366667	0.00057735	0.004	0.004	0.005	0.00433333	0.00057735
	1	0.01	0.011	0.013	0.0113333	0.00152753	0.011	0.013	0.013	0.0123333	0.0011547	0.013	0.013	0.016	0.014	0.00173205
	2	0.032	0.031	0.039	0.034	0.0043589	0.036	0.038	0.036	0.0366667	0.0011547	0.029	0.038	0.041	0.036	0.006245
	3	0.078	0.081	0.095	0.0846667	0.00907377	0.088	0.086	0.081	0.085	0.00360555	0.088	0.086	0.091	0.0883333	0.00251661
	4	0.113	0.115	0.132	0.12	0.0104403	0.123	0.125	0.132	0.126667	0.00472582	0.129	0.133	0.142	0.134667	0.00665833
	5	0.141	0.147	0.159	0.149	0.00916515	0.145	0.153	0.151	0.149667	0.00416333	0.155	0.153	0.171	0.159667	0.00986577
	6	0.17	0.173	0.178	0.173667	0.00404145	0.18	0.178	0.173	0.177	0.00360555	0.169	0.176	0.179	0.174667	0.0051316
	7	0.181	0.185	0.188	0.184667	0.00351188	0.188	0.175	0.178	0.180333	0.00680686	0.172	0.179	0.178	0.176333	0.00378594
	8	0.188	0.192	0.195	0.191667	0.00351188	0.178	0.182	0.175	0.178333	0.00351188	0.182	0.188	0.191	0.187	0.00458258
