# Supplementary material for: Non-monotonic Response to Monotonic Stimulus: Regulation of Glyoxylate Shunt Gene-Expression Dynamics in Mycobacterium tuberculosis
Source: PLoS Comput Biol. 2016 Feb 22;12(2):e1004741. doi: 10.1371/journal.pcbi.1004741 (PMC4762938; doi:10.1371/journal.pcbi.1004741)
Supplement: S1 Code — (M) [file pcbi.1004741.s014.m]

% "Non-monotonic response dynamics of glyoxylate shunt genes in 
%  Mycobacterium tuberculosis"
%
% Joao A. Ascensao, Pratik Datta, Baris Hancioglu, Eduardo Sontag, 
% Maria L. Gennaro and Oleg A. Igoshin
%
% Model corresponding to results shown in Fig. 6
%
function icl1Model
global wt

%vector of parameters
pvec=[2.854,2.6675,9.3771,52.958,4.248,70.636,18.051,85.568,617.91,...
    3.6869,547.19,0.16874,5.98,0.056961,986,3.1153,0.35967,2.6021,...
    619.14,7.4564,0.0050616,9.0537,1.6504,0.0014905,3.7542,0.1069,...
    0.014769,0.10162];

%set parameters
setparam2(pvec);

ywt=ones(1,3);%normalize to wild-type values

wt=1;%wild type
[~,ywt]=errcal(ywt);

wt=0;%clgr mutant
errcal(ywt);

return

function [err,yss]=errcal(ywt)
global funmB funmR wt
global MLL
global flb
global bml
global Klb
global nEq


cmax=100;

yini=ones(1,nEq);%initial values for odes
Ta=100; 

%initialize
interr=1e-5;
ierr=1;
yss=yini;

%set algebraic equation for mlrpI
MLL=@(B,ClgR) real(bml*(Klb+flb*B)./(Klb+B));

%input functions, interpolated from sigB and clgR data
a=[2.136823021980167 3.295576324090855 4.433779573555587];
fun1=@(x) 1+a(1)*(x.^6./(a(2)^6+x.^6)).*(1./((x/a(3)).^12+1)); %sigB wt mRNA interpolation

a=[2.399363991598227 2.764102073443494 4.095446401243514];
fun2=@(x) 1+a(1)*(x.^6./(a(2)^6+x.^6)).*(1./((x/a(3)).^12+1)); %ClgR wt mRNA interpolation

a=[2.597862893169948 4.732481122109808 4.630527147368523 0.602592989936440];
fun3=@(x) (a(4)+a(1)*x.^6./(a(2)^6+x.^6)).*(1./((x/a(3)).^18+1)); %sigB in clgr mutant mRNA interpolation

% find initial values of ode set that is already @ steady state
if wt==0
    funmB=@(t) a(4);
    funmR=@(t) 0;
else
    funmB=@(t) 1;
    funmR=@(t) 1;
end


count=1;
%make sure system is at ss and set those values to initial
while count<=cmax  && ierr>interr
    [~,y]=ode15s(@equations,[0 Ta],yini);
    if size(y,1)>1
        ierr=max(abs(y(end,:)-y(end-1,:)));
        yini=y(end,:);
        count=count+1;
    else
        count=101;
        break;
    end
end

%input functions
if wt==0
    funmB=fun3;
    funmR=@(t) 0;
else
    funmB=fun1;
    funmR=fun2;
end

if count==101 || count==cmax
    err=1e5000;
else
    %solve odes
    tspan=[0 6];
    [t1,y1]=ode15s(@equations,tspan,yini);

    [err1 yss]=expdat(t1,y1,ywt); %icl1 and lrpI
    [err2 yss]=expdat2(t1,y1,yss);% ideR
    err=err1+err2;

end

return

%system of ODEs
function dy=equations(t,y)
global funmB funmR
global kpdegl 
global bl
global bb kpdegb bclgr kpdegclgr MLL
global nEq ba kpdega
global bma Kla fla
global Kd Kdm nl
y=y.*logical(y>0);

%input fns
mB=funmB(t);%mRNA of sigma B
mClgR=funmR(t);%mRNA of clgR

%prot
B=y(1);%sigma B protein
ClgR=y(2);%ClgR protein
L=y(3);%LrpI protein
Clp=y(4);%Clp protease

%mlrpI
mL= MLL(B,ClgR); %mRNA of lrpI
mClp = real(bma*(Kla+fla*ClgR.^nl)./(Kla+ClgR.^nl)); %mRNA of Clp

%set vector
dy = zeros(nEq,1);


%odes for protein
dy(1)=bb*mB - kpdegb*B - Kd*(Clp.*B)./(Kdm + B);%B
dy(2)=bclgr*mClgR - kpdegclgr*ClgR; %ClgR
dy(3)=bl*mL - kpdegl*L;  %L
dy(4)=ba*mClp - kpdega*Clp;%Clp
return

%error for wt & clgr mut
function [err ywt]=expdat(t1,y1,ywt)
global mlRwt micLwt
global micLclgr mlRclgr
global wt
global ft nt Kt
global MLL bmt funmR funmB

L=y1(:,3);
ClgR=y1(:,2);
B=y1(:,1);


if wt==1 %wt
    Ld=mlRwt;
    Td=micLwt;
else %clgr mut
    Ld=mlRclgr;
    Td=micLclgr;
end

%mrna
mL=real(MLL(B,ClgR)/ywt(1));
mT=real(bmt*((Kt^(nt+1)+ft*B.*L.^nt))./(Kt^(nt+1)+B.*L.^nt)/ywt(2));
ywt(1)=mL(1);
ywt(2)=mT(1);

%normalize
if wt==1
   mL=mL./mL(1);
   mT=mT./mT(1); 
end

%plotting
%%%%%%%%%%%%%%%%


figure;

data=[0    0.0005    0.000516754000000    0.0005    0.6026    1.2192;
    3.0000    0.0009    0.001268082000000    0.0016    0.7606    4.6562;
    4.0000    0.0011    0.001154398000000    0.0006    1.2099    7.0305;
    5.0000    0.0007    0.000617501000000    0.0004    0.4243    2.8424];
stdev=[0.28225126 0.904258384 0.574246397 0.129846247; %ClgR wt
    0.107976173 0.119961357 0.170292558 0.014474961; %SigB mut
    0.183761501 0.016919984 1.040604799 0.433460711]; %SigB wt 


tu=data(:,1);

box on
t=0:.01:6;

hold on
if wt==1
    mB=data(:,2)./data(1,2);
    mR=data(:,3)./data(1,3);
    errorbar(tu,mR,stdev(1,:),'Color',[70 84 235]./255,'Marker','o','MarkerSize',10,'LineWidth',1,'LineStyle','none')
    errorbar(tu,mB,stdev(3,:),'Color',[217 93 157]./255,'Marker','o','MarkerSize',10,'LineWidth',1,'LineStyle','none')
    
    plot(tu,mR,'Color',[70 84 235]./255,'Marker','o','MarkerSize',10,'LineWidth',2,'LineStyle','none')
    plot(tu,mB,'Color',[217 93 157]./255,'Marker','o','MarkerSize',10,'LineWidth',2,'LineStyle','none')

else
    mB=data(:,5);
    plot([-1],[1],'Color',[70 84 235]./255,'Marker','o','MarkerSize',10,'LineWidth',1,'LineStyle','none')
    errorbar(tu,mB,stdev(2,:),'Color',[217 93 157]./255,'Marker','o','MarkerSize',10,'LineWidth',1,'LineStyle','none')
    
    plot(tu,mB,'Color',[217 93 157]./255,'Marker','o','MarkerSize',10,'LineWidth',2,'LineStyle','none')

end


plot(t,funmR(t),'Color',[24 42 237]./255,'LineWidth',2.35)
plot(t,funmB(t),'Color',[215 7 125]./255,'LineWidth',2.35)

legend('ClgR','Sigma^B','Location','Northwest')


axis([0 6 0 4])

ylabel('Normalized Expression')
xlabel('Time (Days)')
if wt==1
    title('Interpolated Input Data, Wild Type (N)')
else
    title('Interpolated Input Data, ClgR Mutant (N)')
end

set(gca,'YTick',0:4)
set(gca,'XTick',0:2:6)
set(findall(gcf,'type','text'),'FontSize',14)
set(gca,'FontSize',14)


figure;
box on


hold on

errorbar(Td(1,:),Td(2,:),Td(3,:),'Color',[85 201 54]./255,'Marker','o','MarkerSize',10,'LineWidth',1,'LineStyle','none')
errorbar(Ld(1,:),Ld(2,:),Ld(3,:),'Color',[255 128 46]./255,'Marker','o','MarkerSize',10,'LineWidth',1,'LineStyle','none')
plot(Td(1,:),Td(2,:),'Color',[85 201 54]./255,'Marker','o','MarkerSize',10,'LineWidth',2,'LineStyle','none')
plot(Ld(1,:),Ld(2,:),'Color',[255 128 46]./255,'Marker','o','MarkerSize',10,'LineWidth',2,'LineStyle','none')


plot(t1,mL,'LineWidth',2.35,'Color',[255 100 0]./255)
plot(t1,mT,'LineWidth',2.35,'Color',[37 184 54]./255)
legend('icl1','lrpI','Location','Northwest')
xlabel('Time (Days)')
ylabel('Normalized Expression')
if wt==1
    title('Wild Type Expression (N)')
else
    title('ClgR mutant Expression (N)')
end

set(gca,'YTick',0:2:8)
set(gca,'XTick',0:2:6)
set(gca,'FontSize',14)
set(findall(gcf,'type','text'),'FontSize',14)

axis([0 6 0 8])


%%%%%%%%%%%%%%%%


%error
t=Ld(1,:);
[~,ia1,ib1]=intersect(t',t1);

err=sum((Ld(2,ia1)'-mL(ib1)).^2);


t=Td(1,:);
[~,ia1,ib1]=intersect(t',t1);
err=err+sum((Td(2,ia1)'-mT(ib1)).^2);

return

%ideR
function [err ywt]=expdat2(t1,y1,ywt)

global bmd fld Kld wt mlRwt micLwt mlRclgr micLclgr

B=y1(:,1);
if wt==1 %wt
    Ld=mlRwt;
    Td=micLwt;
else %clgr mut
    Ld=mlRclgr;
    Td=micLclgr;
end

%ideR data
if wt==1
Id=[0 3 4 5;
    1 3.548986405 2.382093074 1.293763407;
    0.226987525 1.369664696 0.49053308 0.137134701];
else
Id=[0 3 4 5;
    0.705118986 1.9147730775 2.0082410253 0.926805273
    0.2693884615 0.3350480429 0.2333319876 0.1254379913];
end

mI = real(bmd*(Kld+fld*B)./(Kld+B))/ywt(3); %transcription of ideR
ywt(3)=mI(1);

%normalize
if wt==1
   mI=mI./mI(1); 
end

%plotting
%%%
figure;
box on
hold on

errorbar(Id(1,:),Id(2,:),Id(3,:),'ko','MarkerSize',10,'LineWidth',1)
plot(Id(1,:),Id(2,:),'ko','MarkerSize',10,'LineWidth',2)
plot(t1,mI,'k','LineWidth',2.35)
axis([0 6 0 5])
xlabel('Time (days)')
ylabel('Norm. ideR mRNA')
%%%

%error
t=Id(1,:);
[~,ia1,ib1]=intersect(t',t1);
err=sum(((Id(2,ia1)'-mI(ib1)).^2));%error

return

%raw icl1 and lrpI data
function [mlRwt, micLwt, micLclgr, mlRclgr]=hypoxiadatas

% icl1 wt
micLwt=[0 3 4 5;
   1 3.5280356026 1.2898206155 0.9477178788;
   0.2498408326  0.9626190364 0.6053917101 0.2244802017];

% lrpI wt
mlRwt=[0 3 4 5;
   1 2.9297208488 1.157167982 0.6671985735;
   0.241178682 1.1488951913 0.2486720791 0.3806319001];

   % icl1 mut
micLclgr=[0 3 4 5;
   1.2191648087 4.6562409413 7.0305176702 2.8424238299;
   0.5124866925 0.5944598572 3.7479097257 1.4319797833];

% lrpI-- clgr mut
mlRclgr=[0 3 4 5;
    0.8431648439 1.827749571 2.0732042418 1.1009174239;
    0.1965626881 0.2389417129 0.1247085938 0.3022937447];

return

%set parameter names
function setparam2(pvec)
global kpdegb kpdegclgr kpdegl 
global flb ft
global bml bb bclgr bl bmt 
global Klb Klc Kt
global nc nt 
global Kb Kf Kld bmd fld
global fla Kla bma ba
global kpdega
global Kd Kdm nl

flb=pvec(1);fld=pvec(2); ft=pvec(3);
fla=pvec(4);

Klb=pvec(5);Klc=pvec(6);Kt=pvec(7);
Kb=pvec(8); Kf=pvec(9); Kld=pvec(10);
Kla=pvec(11);

nc=pvec(12);nt=pvec(13);

bml=pvec(14);bb=pvec(15);bclgr=pvec(16);bl=pvec(17);bmt=pvec(18);
bma=pvec(19);ba=pvec(20);bmd=pvec(21); 

kpdegb=pvec(22);kpdegclgr=pvec(23);kpdegl=pvec(24);
nl=pvec(25);kpdega=pvec(26);

Kd = pvec(27); Kdm=pvec(28);
return
